# Supplementary material for: Novel Nanocomposites of Carbon Nanomaterials and Poly(Neutral Red) Electropolymerized from Reline for DNA Damage Detection and Beverage Antioxidant Influence Assessment
Source: Biosensors (Basel). 2025 Nov 3;15(11):735. doi: 10.3390/bios15110735 (PMC12650678; doi:10.3390/bios15110735)
Supplement: Supplementary file 1 [file biosensors-15-00735-s001.zip]

Archive with 1 entries (1 files):
- biosensors-3842328-supplementary.pdf
